# Supplementary material for: Impact of negative tuberculin skin test on growth among disadvantaged Bangladeshi children
Source: PLoS One. 2019 Nov 7;14(11):e0224752. doi: 10.1371/journal.pone.0224752 (PMC6837307; doi:10.1371/journal.pone.0224752)
Supplement: S1 Dataset — (CSV) [file pone.0224752.s001.csv]

tst result in mm	sex of the participant	group of the participant	tst interpretation	clinical ptb	age of the mother in years (one mother data missing due to early separation with the husband after childbirth)	occupation of the mother (0-1=housewife, 2-8=other than housewife)	mother year of education	rooms for sleeping in household	people sleep in household	average monthly income of household	preintervention age in days	preintervention weight in kg	preintervention length in cm	postintervention age in days	postintervention weight in kg	postintervention length in cm	preintervention laz	preintervention waz	preintervention wlz	postintervention laz	postintervention waz	postintervention wlz
14	Male	Stunted	Positive	No	27	1	10	1	3	20000	530	9.77	76.2	651	11.648	80.4	-2.05	-0.92	0.03	-1.76	0.02	1.2
2	Male	Stunted	Negative	No	25	1	6	2	4	15000	419	6.86	66	531	8.425	70.4	-4.78	-3.41	-1.11	-4.24	-2.25	-0.13
0	Male	Stunted	Negative	No	35	1	0	2	7	10000	522	7.25	70.2	631	7.5	73.5	-4.23	-3.5	-1.94	-3.98	-3.72	-2.55
0	Male	Stunted	Negative	No	32	1	0	1	6	20000	382	6.57	63.5	500	8.08	68.7	-5.37	-3.54	-0.6	-4.58	-2.46	-0.07
0	Male	Stunted	Negative	No	19	1	7	1	3	12000	416	7.69	70.7	531	8.792	75.6	-2.84	-2.4	-1.36	-2.29	-1.87	-1.11
0	Male	Stunted	Negative	No	18	1	5	1	4	10000	414	7.69	69.3	521	7.92	73.6	-3.38	-2.39	-0.89	-2.93	-2.75	-1.88
16	Male	Stunted	Positive	No	18	1	5	1	4	10000	414	7.28	69.5	521	8.082	72.5	-3.3	-2.88	-1.65	-3.35	-2.57	-1.3
3	Male	Stunted	Negative	No	20	1	0	1	3	12000	382	7.255	70.3	491	7.994	73	-2.54	-2.7	-1.96	-2.84	-2.5	-1.58
0	Male	Stunted	Negative	No	32	1	2	1	4	6000	542	9.44	76.4	648	9.77	79.2	-2.11	-1.29	-0.43	-2.15	-1.53	-0.64
9	Male	Stunted	Negative	No	20	1	3	1	3	10000	509	8.08	74	622	8.228	76.7	-2.65	-2.51	-1.74	-2.78	-2.93	-2.22
0	Male	Stunted	Negative	No	28	4	0	1	3	20000	553	8.45	74.5	662	9.194	77.4	-2.93	-2.34	-1.31	-2.89	-2.13	-0.99
0	Male	Stunted	Negative	No	19	1	7	1	3	10000	421	7.178	69.6	527	7.976	73.2	-3.35	-3.05	-1.86	-3.15	-2.72	-1.67
0	Male	Stunted	Negative	No	18	1	5	3	8	15000	431	7.6	73	544	8.296	76.7	-2.1	-2.6	-2.23	-2.02	-2.46	-2.12
0	Male	Stunted	Negative	No	28	1	4	1	4	16000	377	8.19	69.5	486	8.226	72.9	-2.8	-1.57	-0.18	-2.82	-2.22	-1.2
0	Male	Stunted	Negative	No	32	1	4	1	6	15000	403	7.7	69.4	509	8.27	73.7	-3.2	-2.3	-0.9	-2.77	-2.3	-1.36
6	Male	Stunted	Negative	No	19	1	4	1	6	30000	396	7.69	71	505	8.046	75.2	-2.44	-2.27	-1.45	-2.15	-2.52	-2.12
0	Male	Stunted	Negative	No	21	1	12	4	7	50000	475	8.38	72.5	585	8.82	76.7	-2.85	-1.98	-0.85	-2.44	-2.12	-1.34
0	Male	Stunted	Negative	No	21	4	4	1	3	10000	393	7.325	68.3	503	7.662	72.5	-3.52	-2.69	-1.15	-3.16	-2.95	-1.97
8	Male	Stunted	Negative	No	31	1	7	1	4	15000	420	7.962	70.5	526	8.69	76.3	-2.97	-2.11	-0.86	-1.97	-1.95	-1.43
0	Male	Stunted	Negative	No	35	1	5	1	5	15000	434	9.04	73	540	10.222	76.5	-2.14	-1.05	-0.06	-2.05	-0.57	0.5
0	Male	Stunted	Negative	No	30	5	0	1	5	12000	378	7.2	69.2	487	7.345	72	-2.94	-2.74	-1.68	-3.18	-3.22	-2.36
0	Male	Stunted	Negative	No	29	1	4	1	5	9000	458	7.75	71.3	564	8.34	74.6	-3.12	-2.59	-1.45	-3	-2.52	-1.5
0	Male	Stunted	Negative	No	22	1	4	1	3	10000	412	7.985	71.2	525	8.866	75	-2.58	-2.03	-1.05	-2.45	-1.76	-0.85
0	Male	Stunted	Negative	No	19	2	0	2	5	15000	520	8.098	73.2	630	8.686	76.7	-3.08	-2.55	-1.48	-2.86	-2.48	-1.53
6	Male	Stunted	Negative	No	28	1	0	2	6	5000	499	6.846	70.6	606	7.2	72.5	-3.85	-3.84	-2.82	-4.14	-3.92	-2.78
0	Male	Stunted	Negative	No	22	1	8	1	3	10000	453	8.34	73.2	565	8.815	76	-2.31	-1.9	-1.11	-2.5	-2.03	-1.18
13	Male	Stunted	Positive	No	20	1	7	3	8	7000	527	7.854	75.7	653	8.53	78.3	-2.21	-2.86	-2.56	-2.5	-2.75	-2.14
6	Male	Stunted	Negative	No	21	1	3	1	3	10000	370	8.24	69.7	480	8.9	74.2	-2.61	-1.47	-0.17	-2.24	-1.47	-0.59
18	Male	Stunted	Positive	No	17	1	5	1	3	12000	465	8.114	71.4	571	8.654	75.2	-3.16	-2.22	-0.91	-2.85	-2.22	-1.2
0	Male	Stunted	Negative	No	24	1	0	1	4	15000	563	10.8	76.6	674	11.02	79.7	-2.26	-0.2	1.13	-2.2	-0.59	0.7
0	Male	Stunted	Negative	No	22	0	5	3	8	20000	416	6.862	70.5	522	7.364	73.4	-2.92	-3.39	-2.76	-3.02	-3.38	-2.76
0	Male	Stunted	Negative	No	26	1	6	2	5	25000	424	7.548	70.8	537	8.315	74.3	-2.9	-2.62	-1.63	-2.84	-2.4	-1.46
7	Male	Stunted	Negative	No	26	1	4	1	4	15000	400	6.856	68	512	7.04	70.5	-3.73	-3.3	-1.88	-4.02	-3.69	-2.42
0	Male	Stunted	Negative	No	20	1	8	1	3	15000	388	6.795	67.8	498	7.3	71	-3.66	-3.31	-1.92	-3.68	-3.33	-2.12
0	Male	Stunted	Negative	No	34	1	0	1	7	9500	548	7.87	74.8	656	9.034	79	-2.77	-2.95	-2.3	-2.28	-2.26	-1.57
0	Male	Stunted	Negative	No	19	1	7	4	12	25000	558	8.085	76.2	666	8.85	79.3	-2.35	-2.76	-2.32	-2.27	-2.49	-1.9
0	Male	Stunted	Negative	No	26	1	10	1	4	12000	396	8.446	71.3	512	9.136	74	-2.32	-1.42	-0.38	-2.69	-1.42	-0.21
0	Male	Stunted	Negative	No	38	1	2	1	5	15000	493	7.4	72.5	601	7.542	75.7	-3.05	-3.19	-2.42	-2.95	-3.55	-3.09
0	Male	Stunted	Negative	No	29	4	5	1	4	10000	366	6.786	69.2	472	6.8	71.4	-2.77	-3.18	-2.45	-3.24	-3.76	-3.17
0	Male	Stunted	Negative	No	29	1	5	1	4	10000	465	6.7	69.3	581	6.874	73.2	-3.99	-3.84	-2.65	-3.67	-4.17	-3.56
11	Male	Stunted	Positive	Yes	30	1	5	1	5	7000	363	8.25	69	469	8.4	72.8	-2.81	-1.41	0.08	-2.66	-1.93	-0.9
5	Male	At risk of stunting	Negative	No	22	1	5	1	3	10000	490	9.265	75.5	567	9.595	78.6	-1.86	-1.17	-0.44	-1.57	-1.28	-0.73
3	Male	At risk of stunting	Negative	No	24	1	5	1	3	10000	503	8.45	76.5	576	9.18	79.4	-1.63	-2.07	-1.83	-1.37	-1.72	-1.46
0	Male	At risk of stunting	Negative	No	31	5	0	1	6	8000	546	8.834	77	619	9.1	79.6	-1.93	-1.91	-1.39	-1.74	-2.02	-1.61
13	Male	At risk of stunting	Positive	No	23	1	5	1	4	10000	372	8.025	71.7	446	8.88	74.5	-1.81	-1.72	-1.14	-1.7	-1.29	-0.69
0	Male	At risk of stunting	Negative	No	23	1	12	3	6	20000	492	10.1	77	564	10.7	77.5	-1.3	-0.4	0.24	-1.94	-0.29	0.82
0	Male	At risk of stunting	Negative	No	32	4	1	1	5	15000	476	9.5	76.1	554	9.758	78	-1.45	-0.86	-0.28	-1.65	-1.06	-0.4
0	Male	At risk of stunting	Negative	No	21	1	1	1	3	10000	500	9.7	76.9	571	9.486	78.7	-1.44	-0.81	-0.22	-1.57	-1.4	-0.9
12	Male	At risk of stunting	Positive	No	27	1	5	1	6	20000	474	9.6	75.4	546	10.138	79.3	-1.7	-0.75	0.02	-1.08	-0.67	-0.21
10	Male	At risk of stunting	Positive	Yes	19	1	7	1	3	13000	543	8.465	77.5	654	9.35	79.8	-1.71	-2.27	-2.05	-1.99	-1.95	-1.32
11	Male	At risk of stunting	Positive	No	18	1	5	1	3	12000	438	8.91	75.5	514	9.8	78	-1.19	-1.21	-0.92	-1.19	-0.8	-0.34
0	Male	At risk of stunting	Negative	No	18	1	4	1	2	8000	381	8.29	72	452	9.15	74	-1.81	-1.49	-0.83	-1.98	-1.05	-0.19
9	Male	At risk of stunting	Negative	No	28	1	8	2	5	8000	443	10.592	74.5	549	10.694	79	-1.66	0.33	1.41	-1.22	-0.21	0.49
4	Male	At risk of stunting	Negative	No	21	1	7	3	11	45500	382	9.675	73.5	514	10.04	79.5	-1.21	-0.09	0.61	-0.62	-0.58	-0.37
0	Male	At risk of stunting	Negative	No	24	1	0	1	4	6000	410	8.324	74.5	516	8.81	78.5	-1.21	-1.65	-1.5	-1.02	-1.77	-1.78
0	Male	At risk of stunting	Negative	No	28	1	10	1	3	16000	495	9.05	77.5	607	9.61	80.6	-1.15	-1.41	-1.21	-1.26	-1.47	-1.15
10	Male	At risk of stunting	Positive	Yes	25	1	10	1	4	10000	540	9.41	77	645	9.225	79.6	-1.86	-1.31	-0.61	-1.98	-2.02	-1.44
0	Male	At risk of stunting	Negative	No	26	1	8	1	4	16000	423	9.24	74.2	530	10.42	79.8	-1.51	-0.78	-0.13	-0.7	-0.34	0.01
0	Male	At risk of stunting	Negative	No	33	1	6	1	5	6000	518	8.55	75.9	629	8.844	79.4	-2.03	-2.05	-1.53	-1.9	-2.32	-1.93
0	Male	At risk of stunting	Negative	No	23	1	3	1	3	10000	474	8.9	75.5	592	8.98	79.2	-1.66	-1.44	-0.93	-1.61	-2	-1.69
0	Male	At risk of stunting	Negative	No	26	1	12	1	3	40000	526	8.31	76.4	632	9.175	80.4	-1.93	-2.35	-2.02	-1.58	-2.01	-1.69
20	Male	At risk of stunting	Positive	Yes	24	1	7	2	6	25000	452	8.01	74.2	565	8.866	76.3	-1.9	-2.25	-1.9	-2.39	-1.98	-1.18
0	Male	At risk of stunting	Negative	No	20	1	0	1	3	15000	370	7.42	71.4	493	8.415	74.2	-1.9	-2.42	-2.04	-2.4	-2.05	-1.28
0	Male	At risk of stunting	Negative	No	22	5	0	1	4	8000	414	8.436	73.5	520	8.942	77.2	-1.67	-1.55	-1.05	-1.56	-1.66	-1.29
16	Male	At risk of stunting	Positive	No	30	1	0	1	3	10000	448	8.075	74.7	554	8.744	77.4	-1.65	-2.16	-1.94	-1.87	-2.04	-1.62
0	Male	At risk of stunting	Negative	No	30	5	3	1	5	10000	458	8.4	75.5	566	8.98	78	-1.46	-1.86	-1.65	-1.77	-1.87	-1.42
9	Male	At risk of stunting	Negative	No	22	1	7	2	6	16000	403	7.948	74.2	516	8.492	77.8	-1.23	-2.02	-2	-1.29	-2.1	-2.08
0	Male	At risk of stunting	Negative	No	31	1	6	1	4	14000	564	8.036	77.3	676	9.152	80.3	-2.01	-2.85	-2.67	-2.01	-2.24	-1.7
0	Male	At risk of stunting	Negative	No	29	1	5	1	4	15000	351	7.092	70.5	457	7.84	74	-1.99	-2.69	-2.33	-2.04	-2.48	-2.12
0	Male	At risk of stunting	Negative	No	21	1	4	1	3	10000	559	10.686	78.8	671	11.232	82.5	-1.41	-0.27	0.52	-1.22	-0.41	0.32
0	Male	At risk of stunting	Negative	No	23	8	12	1	3	6000	401	8.92	73.8	523	9.908	77.1	-1.36	-0.96	-0.45	-1.64	-0.75	-0.01
0	Male	At risk of stunting	Negative	No	20	5	0	1	3	9000	372	7.365	71.9	478	8.134	75.3	-1.72	-2.5	-2.3	-1.79	-2.27	-2.01
0	Male	At risk of stunting	Negative	No	20	1	9	1	3	6000	357	8.266	71.6	464	8.894	74.4	-1.62	-1.35	-0.74	-1.97	-1.38	-0.65
0	Male	At risk of stunting	Negative	No	22	1	2	1	4	15000	460	8.284	75.3	567	8.71	78	-1.56	-2	-1.78	-1.79	-2.14	-1.81
0	Male	At risk of stunting	Negative	No	35	1	8	1	6	14000	376	9.028	71.5	481	9.8	76	-1.95	-0.68	0.36	-1.56	-0.61	0.12
5	Female	Stunted	Negative	No	24	1	4	1	3	12000	440	7.155	68.5	558	8.104	73.2	-3.1	-2.37	-1.04	-2.69	-2.01	-0.93
0	Female	Stunted	Negative	No	29	4	7	2	9	10000	466	7.61	71	573	8.592	75.4	-2.49	-2	-1.07	-2.08	-1.59	-0.8
0	Female	Stunted	Negative	No	23	1	5	2	8	12000	511	8.195	73.1	617	9.166	76.9	-2.24	-1.64	-0.78	-2	-1.28	-0.4
0	Female	Stunted	Negative	No	37	5	2	1	3	8000	488	7.27	68.2	603	7.954	71.3	-3.73	-2.54	-0.77	-3.74	-2.43	-0.65
0	Female	Stunted	Negative	No	19	4	1	1	3	10000	380	6.73	68.2	491	7.488	71.3	-2.46	-2.5	-1.65	-2.66	-2.3	-1.34
14	Female	Stunted	Positive	No	22	1	0	1	3	6000	398	7.61	68.7	504	8.415	73.5	-2.51	-1.56	-0.4	-2.02	-1.37	-0.58
0	Female	Stunted	Negative	No	37	7	12	2	4	15000	513	6.725	68.7	643	8	73.3	-3.81	-3.35	-1.82	-3.41	-2.6	-1.11
5	Female	Stunted	Negative	No	22	1	4	1	4	10000	552	8.098	71.8	658	9.1	76	-3.11	-1.98	-0.58	-2.66	-1.56	-0.28
0	Female	Stunted	Negative	Yes	18	1	8	1	3	16000	388	7.425	67.4	494	7.632	71.6	-2.87	-1.71	-0.28	-2.58	-2.15	-1.2
0	Female	Stunted	Negative	No	29	4	7	1	4	13000	428	6.9	69	536	7.252	73.2	-2.77	-2.61	-1.61	-2.47	-2.86	-2.23
0	Female	Stunted	Negative	No	32	1	3	1	5	8000	554	8.39	75	663	9.168	77.6	-2.03	-1.69	-0.98	-2.19	-1.53	-0.55
0	Female	Stunted	Negative	No	28	7	1	1	6	10000	450	7.8	70.7	558	8.488	74.8	-2.41	-1.69	-0.7	-2.14	-1.61	-0.8
4	Female	Stunted	Negative	No	25	0	0	1	4	5000	498	6.68	69.6	610	7.18	74.4	-3.34	-3.32	-2.18	-2.77	-3.35	-2.67
0	Female	Stunted	Negative	No	18	5	2	2	10	20000	377	6.566	64	488	7.52	70.2	-4.04	-2.69	-0.47	-3.02	-2.24	-0.98
0	Female	Stunted	Negative	No	22	1	2	1	3	6000	371	6.812	68.2	480	7.255	73.3	-2.34	-2.33	-1.51	-1.82	-2.5	-2.25
0	Female	Stunted	Negative	No	21	1	8	1	3	10000	541	7.842	72	665	8.19	74.8	-2.93	-2.2	-1	-3.1	-2.52	-1.21
0	Female	Stunted	Negative	No	30	5	5	1	5	4000	368	6.194	65.1	476	6.945	69.7	-3.5	-3.12	-1.54	-3.07	-2.86	-1.75
0	Female	Stunted	Negative	No	29	1	5	1	4	15000	505	7.5	70	612	8.06	74	-3.27	-2.37	-0.95	-2.92	-2.37	-1.2
0	Female	Stunted	Negative	No	31	1	2	1	5	15000	506	8.23	73	613	8.926	76.5	-2.22	-1.57	-0.71	-2.1	-1.49	-0.61
0	Female	Stunted	Negative	No	25	8	0	1	4	10000	498	6.886	71.1	607	7.6	76.4	-2.81	-3.07	-2.26	-2.08	-2.86	-2.47
0	Female	Stunted	Negative	No	30	1	5	3	10	30000	504	8.036	70.5	610	8.71	74.3	-3.08	-1.77	-0.31	-2.8	-1.68	-0.39
0	Female	Stunted	Negative	No	30	1	0	1	7	13000	478	7.272	68.6	590	7.745	71.8	-3.49	-2.47	-0.89	-3.46	-2.59	-1.08
0	Female	Stunted	Negative	No	21	1	0	1	3	15000	524	6.52	67.5	630	7.46	71.3	-4.33	-3.65	-1.79	-3.96	-3.14	-1.38
0	Female	Stunted	Negative	No	24	1	0	1	5	16000	429	6.814	68.7	538	7.058	73	-2.9	-2.72	-1.66	-2.56	-3.1	-2.5
15	Female	Stunted	Positive	No	22	1	5	1	4	20000	379	7.678	66	485	8.202	68.3	-3.29	-1.36	0.54	-3.67	-1.48	0.54
8.5	Female	Stunted	Negative	No	23	1	2	1	7	15000	565	8.108	74.5	692	8.405	77.3	-2.31	-2.05	-1.25	-2.53	-2.43	-1.48
0	Female	Stunted	Negative	No	38	4	0	1	5	12000	377	7.105	67.7	483	7.154	70.6	-2.61	-2.01	-0.87	-2.82	-2.65	-1.67
0	Female	Stunted	Negative	No	23	1	7	1	3	11300	354	6.71	66	465	7.172	69.5	-2.96	-2.33	-0.95	-3.02	-2.51	-1.32
0	Female	Stunted	Negative	No	25	5	0	1	5	16000	518	8.675	73.4	624	8.878	76.5	-2.21	-1.2	-0.21	-2.2	-1.59	-0.67
0	Female	Stunted	Negative	No	27	1	10	1	3	12000	386	7.168	68.8	492	8.02	72.5	-2.31	-1.99	-1.11	-2.24	-1.71	-0.87
0	Female	Stunted	Negative	No	23	4	7	2	4	12000	442	7.274	69.8	549	7.98	73.3	-2.64	-2.24	-1.24	-2.56	-2.09	-1.14
0	Female	Stunted	Negative	No	29	0	12	2	5	25000	491	7.156	70	597	7.374	73.6	-3.12	-2.69	-1.49	-2.92	-3.06	-2.14
0	Female	Stunted	Negative	No	21	4	4	1	3	9000	501	7.925	73	612	8.565	76.7	-2.16	-1.87	-1.14	-2.02	-1.84	-1.13
0	Female	Stunted	Negative	No	18	1	5	1	4	10000	402	7.937	69.5	513	7.792	72.2	-2.26	-1.24	-0.17	-2.58	-2.09	-1.12
0	Female	Stunted	Negative	No	27	1	8	1	4	15000	474	6.818	69.5	583	9.078	73.6	-3.12	-3.01	-1.9	-2.79	-1.18	0.24
12	Female	Stunted	Positive	Yes	20	5	9	1	1	20000	368	6.42	65.7	474	7.3	68.5	-3.27	-2.82	-1.35	-3.48	-2.41	-0.81
0	Female	Stunted	Negative	No	30	1	0	1	6	10000	368	6.28	67.7	477	7.2	71	-2.49	-3.01	-2.3	-2.61	-2.55	-1.71
11	Female	At risk of stunting	Positive	Yes	32	1	4	1	5	7000	495	8.765	74.4	572	9.32	76.4	-1.6	-0.98	-0.34	-1.73	-0.9	-0.1
6	Female	At risk of stunting	Negative	No	27	1	7	1	4	20000	491	8.586	75.5	574	8.995	76.5	-1.16	-1.13	-0.83	-1.72	-1.21	-0.52
0	Female	At risk of stunting	Negative	No	29	1	16	3	6	30000	443	7.4	73	518	7.7	74.5	-1.48	-2.1	-1.94	-1.82	-2.22	-1.86
0	Female	At risk of stunting	Negative	No	32	1	0	1	4	9000	384	8.12	71.2	455	8.488	74.5	-1.37	-0.93	-0.39	-1.08	-1.01	-0.73
0	Female	At risk of stunting	Negative	No	29	1	8	1	4	20000	555	8.645	77.5	627	9.134	78.8	-1.18	-1.44	-1.2	-1.47	-1.37	-0.86
0	Female	At risk of stunting	Negative	No	28	1	9	3	11	40000	535	7.56	75.6	606	8.69	78.9	-1.62	-2.48	-2.34	-1.24	-1.68	-1.46
0	Female	At risk of stunting	Negative	No	28	2	5	1	5	18000	475	8.2	73	547	8.7	75	-1.87	-1.42	-0.75	-1.96	-1.34	-0.56
21	Female	At risk of stunting	Positive	No	25	1	3	1	3	11000	452	8.3	72.9	524	9.3	75.9	-1.63	-1.18	-0.59	-1.4	-0.65	-0.02
0	Female	At risk of stunting	Negative	No	30	1	5	2	6	10000	447	8.145	72	555	8.864	76.9	-1.9	-1.3	-0.57	-1.39	-1.23	-0.78
0	Female	At risk of stunting	Negative	No	20	8	12	1	4	17500	503	8.346	75	593	8.636	79	-1.48	-1.44	-1.04	-1.07	-1.66	-1.56
0	Female	At risk of stunting	Negative	No	22	1	6	4	9	25000	530	9.208	75.5	638	9.286	78.7	-1.6	-0.77	-0.04	-1.61	-1.29	-0.65
4	Female	At risk of stunting	Negative	No	23	1	10	1	4	10000	460	7.61	74.1	572	8.248	77.4	-1.29	-1.96	-1.89	-1.39	-1.94	-1.73
0	Female	At risk of stunting	Negative	No	36	4	0	1	5	12000	449	7.824	71.8	568	8.928	76.8	-1.99	-1.66	-0.97	-1.56	-1.24	-0.68
0	Female	At risk of stunting	Negative	No	35	2	0	2	5	12000	507	8.464	73.6	619	9.372	77	-2.02	-1.34	-0.54	-1.99	-1.11	-0.17
9	Female	At risk of stunting	Negative	No	25	1	5	1	3	20000	390	8.4	71.3	498	9.49	76.4	-1.41	-0.68	-0.04	-0.92	-0.34	0.1
6.5	Female	At risk of stunting	Negative	No	22	1	0	1	3	7000	517	7.17	74.2	631	7.565	77.1	-1.92	-2.84	-2.63	-2.07	-3.03	-2.7
0	Female	At risk of stunting	Negative	No	36	5	0	1	4	5000	442	8.024	72.5	554	8.994	76.8	-1.65	-1.4	-0.87	-1.41	-1.1	-0.59
0	Female	At risk of stunting	Negative	No	20	1	4	1	3	12000	445	7.4	72.3	554	8.034	74.8	-1.76	-2.11	-1.75	-2.1	-2.06	-1.43
5	Female	At risk of stunting	Negative	No	25	4	5	2	4	30000	379	7.412	71	491	8.338	73.4	-1.37	-1.66	-1.37	-1.91	-1.37	-0.66
0	Female	At risk of stunting	Negative	No	27	1	5	1	4	10000	425	7.73	72.6	545	8.378	75.6	-1.39	-1.61	-1.32	-1.73	-1.65	-1.13
0	Female	At risk of stunting	Negative	No	32	1	0	1	4	10000	381	7.78	71	510	8.188	76	-1.4	-1.26	-0.81	-1.2	-1.64	-1.49
0	Female	At risk of stunting	Negative	No	21	1	8	1	3	9000	357	7.55	69	464	8.796	72.4	-1.83	-1.35	-0.58	-1.95	-0.76	0.19
3	Female	At risk of stunting	Negative	No	27	1	6	1	4	8000	477	9.36	73.5	589	9.714	76.6	-1.71	-0.33	0.6	-1.84	-0.65	0.31
0	Female	At risk of stunting	Negative	No	25	1	8	1	3	7000	357	7.07	69.5	471	7.65	72.4	-1.63	-1.91	-1.48	-2.04	-1.99	-1.39
0	Female	At risk of stunting	Negative	No	39	1	4	2	7	20000	373	7.225	70.2	484	8.032	73.2	-1.59	-1.84	-1.44	-1.9	-1.65	-1.04
0	Female	At risk of stunting	Negative	No	22	1	1	2	4	10000	507	8.5	75	615	8.818	78.3	-1.52	-1.31	-0.83	-1.52	-1.6	-1.15
0	Female	At risk of stunting	Negative	No	27	1	5	1	4	15000	411	7.144	72.5	519	7.41	76.2	-1.24	-2.19	-2.22	-1.24	-2.56	-2.73
0	Female	At risk of stunting	Negative	No	32	1	12	2	5	40000	539	10	77	647	10.488	80.2	-1.18	-0.14	0.55	-1.2	-0.32	0.39
0	Female	At risk of stunting	Negative	No	25	1	0	1	3	12000	405	7.13	71.8	512	7.774	75.5	-1.43	-2.17	-2.05	-1.4	-2.1	-1.99
0	Female	At risk of stunting	Negative	No	23	5	0	1	5	15000	360	7.558	70	466	7.96	73.8	-1.48	-1.36	-0.86	-1.47	-1.62	-1.29
0	Female	At risk of stunting	Negative	No	25	1	1	1	3	15000	421	8.766	73.2	533	9.928	77	-1.12	-0.53	-0.05	-1.11	-0.16	0.47
0	Female	At risk of stunting	Negative	No	30	4	0	1	5	12600	511	7.228	74.4	618	8.23	78.5	-1.78	-2.73	-2.59	-1.48	-2.22	-2.01
0	Female	At risk of stunting	Negative	No	24	1	4	1	3	12000	364	8.53	71	470	8.856	75.2	-1.15	-0.38	0.21	-1.01	-0.74	-0.41
8	Female	At risk of stunting	Negative	No	28	1	5	1	5	15000	411	6.97	70.5	523	7.168	75	-2	-2.4	-1.94	-1.7	-2.88	-2.84
0	Female	At risk of stunting	Negative	No	38	7	0	2	6	25000	396	7.79	70.5	502	8.4	73	-1.8	-1.35	-0.66	-2.17	-1.38	-0.48
0	Female	At risk of stunting	Negative	No	21	1	0	1	4	12000	363	8.068	69	469	8.52	72.2	-1.92	-0.84	0.15	-2.09	-1.06	-0.11
10	Female	At risk of stunting	Positive	Yes	24	4	6	1	4	6000	358	7.385	69.7	464	7.705	73	-1.57	-1.54	-1.04	-1.74	-1.88	-1.46
13	Female	At risk of stunting	Positive	No	24	1	6	1	4	12000	361	7.65	71	469	8.348	74.3	-1.11	-1.27	-1.01	-1.33	-1.23	-0.87
0	Female	At risk of stunting	Negative	No	23	1	5	1	5	12000	553	9.576	75.2	659	10.27	78.1	-1.95	-0.57	0.46	-1.99	-0.55	0.61
0	Male	At risk of stunting	Negative	No	29	1	5	1	3	15000	364	8.68	73	470	9.306	76.4	-1.14	-0.96	-0.56	-1.26	-1.01	-0.6
0	Male	At risk of stunting	Negative	No	28	1	8	2	5	10000	385	9.142	72	493	9.776	75.5	-1.87	-0.63	0.36	-1.9	-0.7	0.21
16.5	Female	At risk of stunting	Positive	No	18	1	8	1	5	12000	385	7.818	69.7	492	9.262	73.5	-1.95	-1.25	-0.39	-1.88	-0.5	0.48
11.5	Male	Stunted	Positive	No	28	1	6	1	4	40000	514	9.6	73.2	621	10.12	75.7	-3.01	-0.99	0.6	-3.13	-1.08	0.58
14	Female	At risk of stunting	Positive	Yes	20	1	7	1	3	9000	467	7.526	71.2	572	7.708	74.5	-2.43	-2.1	-1.25	-2.38	-2.53	-1.84
0	Male	Stunted	Negative	No	24	2	6	1	3	20000	477	7.308	72.1	590	8.14	76	-3.02	-3.21	-2.46	-2.74	-2.87	-2.18
6	Male	Stunted	Negative	No	21	1	10	1	3	10000	366	7.885	69.5	479	8.17	72.5	-2.64	-1.84	-0.64	-2.89	-2.24	-1.16
10	Male	Stunted	Positive	No	19	1	9	4	11	20000	411	8.796	69.5	518	9.038	72.7	-3.26	-1.15	0.69	-3.24	-1.55	0.02
6	Female	Stunted	Negative	No	18	2	8	1	3	14000	373	6.79	67.7	479	7.79	71.8	-2.56	-2.37	-1.39	-2.35	-1.88	-1.02
10	Male	Stunted	Positive	No	26	1	10	2	4	20000	449	7.405	73.5	559	8.126	76.2	-2.14	-2.94	-2.72	-2.36	-2.72	-2.26
10	Male	At risk of stunting	Positive	No	26	1	4	1	4	13000	356	7.576	71	451	8.525	75.5	-1.86	-2.13	-1.64	-1.37	-1.69	-1.47
0	Female	At risk of stunting	Negative	No	18	5	0	1	3	12000	495	9.89	75.5	602	10.784	79.2	-1.21	0.02	0.74	-1.1	0.14	0.91
0	Male	Stunted	Negative	No	35	1	0	2	7	25000	420	7.652	71	527	8.495	74.5	-2.77	-2.47	-1.52	-2.66	-2.16	-1.24
0	Female	At risk of stunting	Negative	No	21	1	9	3	6	30000	419	8.58	71	525	9.784	76.5	-1.91	-0.69	0.28	-1.2	-0.24	0.41
0	Female	At risk of stunting	Negative	No	20	4	5	1	3	16000	522	9.486	76.5	634	9.9	80	-1.16	-0.48	0.07	-1.15	-0.73	-0.21
0	Male	Stunted	Negative	No	19	1	0	2	9	22000	449	7.3	71	561	7.75	75.3	-3.13	-3.07	-2.12	-2.71	-3.15	-2.63
6.5	Male	At risk of stunting	Negative	No	18	1	2	3	8	25000	506	9.9	77	613	10.64	81	-1.47	-0.66	0	-1.18	-0.59	0.01
0	Female	Stunted	Negative	No	21	1	9	2	5	20000	516	7.966	73.5	622	9.184	77	-2.15	-1.91	-1.21	-2.02	-1.29	-0.4
0	Female	Stunted	Negative	No	30	5	0	1	3	5000	420	6.93	70.6	526	7.75	73.7	-2.08	-2.51	-2.04	-2.19	-2.21	-1.58
0	Female	At risk of stunting	Negative	No	27	1	9	1	6	25000	439	8.024	73.5	545	9.44	77	-1.24	-1.38	-1.12	-1.25	-0.65	-0.09
0	Female	At risk of stunting	Negative	No	21	1	0	2	5	15000	423	8.984	73.3	529	9.162	76.1	-1.11	-0.34	0.2	-1.38	-0.8	-0.23
0	Female	Stunted	Negative	No	40	1	0	1	4	9000	449	6.38	64.5	556	7.542	68	-4.67	-3.4	-0.98	-4.45	-2.63	-0.29
0	Female	Stunted	Negative	No	30	1	4	1	5	6000	364	8.36	67.5	470	8.798	70.5	-2.51	-0.55	0.98	-2.71	-0.8	0.68
0	Male	At risk of stunting	Negative	No	20	1	5	3	4	15000	401	9.434	73.5	509	9.934	78	-1.49	-0.45	0.31	-1.13	-0.65	-0.18
13	Female	At risk of stunting	Positive	No	32	1	9	1	3	15000	517	9.548	76	623	10.746	79	-1.28	-0.39	0.25	-1.37	0	0.91
0	Male	At risk of stunting	Negative	No	39	5	0	1	5	18000	360	8.554	72.3	466	9.276	75.8	-1.37	-1.06	-0.53	-1.44	-1.02	-0.5
0	Female	At risk of stunting	Negative	No	23	1	10	2	6	20000	550	8.444	76.5	659	8.728	79	-1.47	-1.61	-1.25	-1.7	-1.93	-1.43
0	Female	At risk of stunting	Negative	No	28	0	5	1	3	10000	361	8.538	71	473	9.465	75	-1.11	-0.36	0.22	-1.12	-0.21	0.37
0	Female	At risk of stunting	Negative	No	23	7	8	3	5	20000	444	7.54	74	554	8.426	75.3	-1.12	-1.94	-1.98	-1.93	-1.65	-1
0	Male	At risk of stunting	Negative	No	28	1	5	1	6	8000	414	7.812	73.5	520	8.801	76	-1.67	-2.24	-2.02	-2.02	-1.8	-1.2
0	Male	At risk of stunting	Negative	No	25	1	5	1	3	9000	551	8.7	77.6	656	9.492	81	-1.76	-2.07	-1.73	-1.6	-1.82	-1.4
0	Male	Stunted	Negative	No	22	2	5	2	8	20000	503	7.05	69.2	609	7.854	71.7	-4.42	-3.63	-1.95	-4.44	-3.26	-1.41
0	Female	At risk of stunting	Negative	No				1	3	6000	535	7.41	75.6	641	8.124	78.8	-1.62	-2.66	-2.59	-1.6	-2.46	-2.24
0	Male	Stunted	Negative	No	26	1	5	2	8	12000	498	9.6759996	74	604	10.886	77.3	-2.53	-0.82	0.48	-2.41	-0.34	1.06
4	Female	At risk of stunting	Negative	No	27	1	1	1	3	16000	462	7.84	72.6	568	8.778	75.2	-1.86	-1.72	-1.16	-2.1	-1.38	-0.51
0	Female	At risk of stunting	Negative	No	22	4	2	1	3	12000	517	8.4	76.7	629	8.94	79.1	-1.04	-1.47	-1.36	-1.39	-1.56	-1.17
0	Female	Stunted	Negative	No	19	1	9	2	4	7000	453	7.264	69.5	561	7.818	72.8	-2.88	-2.32	-1.17	-2.85	-2.34	-1.24
0	Female	At risk of stunting	Negative	No	22	1	12	1	6	20000	368	8.236	70	474	9.46	74.7	-1.6	-0.7	0.1	-1.24	-0.22	0.44
0	Female	At risk of stunting	Negative	No	30	4	5	1	5	14000	495	9.25	75.2	602	9.65	78	-1.31	-0.53	0.08	-1.5	-0.77	-0.06
0	Male	Stunted	Negative	No	26	2	4	2	8	23000	506	8.826	75	616	9.666	78	-2.24	-1.7	-0.9	-2.27	-1.47	-0.51
0	Male	At risk of stunting	Negative	No	22	1	3	1	5	6000	368	7.546	71.5	476	8.485	75	-1.83	-2.25	-1.86	-1.88	-1.88	-1.39
6	Female	Stunted	Negative	No	20	1	8	1	6	12000	486	6.81	68.5	598	8.15	71.7	-3.61	-3.09	-1.61	-3.56	-2.19	-0.48
0	Female	Stunted	Negative	No	32	5	2	1	5	16000	521	7.804	73	630	8.62	76	-2.38	-2.12	-1.32	-2.42	-1.88	-0.9
0	Female	At risk of stunting	Negative	No	30	1	8	2	6	7000	435	8.102	73.5	541	8.308	75.2	-1.19	-1.27	-1.01	-1.82	-1.7	-1.14
0	Female	Stunted	Negative	No	21	1	3	2	5	15000	521	7.896	72	633	8.714	74.5	-2.73	-2.02	-0.92	-2.94	-1.8	-0.43
0	Female	At risk of stunting	Negative	No	21	1	3	2	5	15000	546	8.24	76.5	652	9.002	79.5	-1.43	-1.8	-1.53	-1.48	-1.62	-1.19
0	Male	Stunted	Negative	No	29	1	4	3	7	40000	364	6.718	68.2	470	7.534	71.5	-3.16	-3.25	-2.21	-3.18	-2.91	-1.88
0	Male	Stunted	Negative	No	36	4	4	1	5	9000	564	8.068	76.8	673	9.076	79.5	-2.19	-2.81	-2.5	-2.26	-2.3	-1.62
0	Male	At risk of stunting	Negative	No	28	1	6	1	5	12000	554	8.54	78.8	663	9.5	81.3	-1.35	-2.25	-2.24	-1.56	-1.85	-1.46
0	Male	At risk of stunting	Negative	No	20	1	9	1	3	10000	390	9.106	74	496	10.362	77.5	-1.12	-0.7	-0.25	-1.16	-0.19	0.44
0	Male	At risk of stunting	Negative	No	19	1	8	1	3	13000	563	8.104	77.8	670	9.2	80.6	-1.82	-2.77	-2.68	-1.86	-2.17	-1.7
8	Female	At risk of stunting	Negative	No	25	1	14	1	4	20000	431	7.89	73.5	537	8.7	76.6	-1.14	-1.47	-1.32	-1.3	-1.28	-0.93
0	Male	At risk of stunting	Negative	No	23	1	5	1	4	13000	477	8.786	75.7	584	9.5	78.7	-1.62	-1.57	-1.14	-1.71	-1.46	-0.88
7	Female	At risk of stunting	Negative	No	25	1	10	1	3	15000	468	8.5	74	574	9.72	78	-1.42	-1.07	-0.59	-1.21	-0.56	0.02
0	Female	At risk of stunting	Negative	No	25	1	0	1	3	9000	354	6.7	70.5	460	7.4	73.2	-1.2	-2.35	-2.41	-1.62	-2.21	-1.99
0	Female	At risk of stunting	Negative	No	36	8	0	1	4	9000	357	8.106	70.5	467	8.94	74.7	-1.24	-0.76	-0.22	-1.16	-0.65	-0.19
0	Male	At risk of stunting	Negative	No	21	1	2	2	6	10000	457	8.722	74.5	562	9.194	79	-1.84	-1.52	-0.92	-1.37	-1.63	-1.35
0	Female	Stunted	Negative	No	19	1	5	1	3	14000	514	7.594	73.2	620	8.12	76.3	-2.23	-2.32	-1.69	-2.23	-2.35	-1.66
0	Female	At risk of stunting	Negative	No	22	1	4	1	3	10000	463	8.624	74.5	571	9.2	78	-1.18	-0.92	-0.55	-1.18	-1	-0.6
0	Male	At risk of stunting	Negative	No	20	4	6	2	6	16000	523	9.564	77.6	628	10.184	79.7	-1.45	-1.07	-0.55	-1.79	-1.06	-0.24
0	Female	At risk of stunting	Negative	No	23	1	10	1	4	15000	432	8.42	73	537	9.4	77	-1.34	-0.93	-0.45	-1.16	-0.64	-0.14
0	Male	At risk of stunting	Negative	No	25	2	5	1	4	15000	492	10.05	77.5	598	10.582	80	-1.11	-0.45	0.07	-1.38	-0.57	0.15
7.5	Female	At risk of stunting	Negative	No	25	4	0	1	2	3000	409	7.044	71	522	7.214	74.4	-1.78	-2.3	-1.96	-1.9	-2.82	-2.61
0	Male	At risk of stunting	Negative	No	25	1	3	1	3	20000	454	8.9	75.3	561	9.662	77.8	-1.49	-1.32	-0.88	-1.79	-1.18	-0.47
0	Male	At risk of stunting	Negative	No	21	1	4	3	8	20000	423	8.51	74	541	9.222	77.7	-1.59	-1.53	-1.09	-1.61	-1.5	-1.02
15	Female	At risk of stunting	Positive	No	20	1	8	1	4	30000	440	9.144	73.2	546	10.128	77.3	-1.37	-0.3	0.42	-1.15	-0.07	0.62
0	Female	At risk of stunting	Negative	No	24	1	4	1	3	9000	530	7.735	76	639	9.1	79	-1.43	-2.25	-2.17	-1.52	-1.46	-0.95
0	Male	At risk of stunting	Negative	No	30	7	5	1	5	12000	517	9.37	78	623	9.408	80.5	-1.23	-1.22	-0.89	-1.46	-1.74	-1.4
0	Female	At risk of stunting	Negative	No	20	1	5	1	3	12000	510	8.315	74.5	619	8.57	76.5	-1.73	-1.51	-0.96	-2.15	-1.87	-1.08
0	Female	Stunted	Negative	No	24	1	12	2	6	20000	376	6.665	67.5	487	7.445	70.8	-2.68	-2.55	-1.54	-2.79	-2.32	-1.26
0	Male	Stunted	Negative	No	25	1	10	1	4	15000	365	7.915	68.5	471	8.628	72.2	-3.05	-1.8	-0.25	-2.92	-1.7	-0.4
0	Female	Stunted	Negative	No	20	1	4	2	3	8000	462	7.57	68	568	8.372	70.8	-3.53	-2.02	-0.25	-3.6	-1.79	0.06
0	Female	Stunted	Negative	No	30	5	0	1	5	10000	478	7.53	72.5	596	8.448	75.3	-2.08	-2.17	-1.6	-2.34	-1.87	-0.97
0	Female	At risk of stunting	Negative	No	26	1	5	1	4	16000	409	8.168	71	514	8.42	74.5	-1.78	-1.04	-0.27	-1.78	-1.43	-0.82
0	Female	At risk of stunting	Negative	No	23	1	9	1	3	10000	389	8.375	71.3	502	9.17	75.8	-1.4	-0.7	-0.07	-1.18	-0.64	-0.15
0	Female	At risk of stunting	Negative	No	35	1	5	1	3	5000	557	9.01	75.5	663	9.716	78	-1.89	-1.1	-0.28	-2.06	-1.04	0.02
0	Female	Stunted	Negative	No	40	1	5	1	3	20000	540	9.02	72	646	9.585	74.5	-2.92	-1	0.56	-3.05	-1.06	0.62
0	Male	Stunted	Negative	No	19	2	4	1	3	15000	491	8.414	71.5	598	9.084	74.5	-3.41	-2.04	-0.49	-3.35	-1.93	-0.42
0	Male	Stunted	Negative	No	36	1	0	1	6	20000	550	8.124	74.5	657	8.643	77	-2.9	-2.68	-1.81	-2.98	-2.66	-1.67
0	Male	Stunted	Negative	No	23	1	5	1	3	10000	536	8.95	74.1	642	9.389	76.7	-2.9	-1.74	-0.49	-2.96	-1.85	-0.57
0	Male	Stunted	Negative	No	24	1	6	1	3	8000	553	10.12	75	658	10.45	78	-2.74	-0.73	0.75	-2.65	-0.98	0.43
12	Female	Stunted	Positive	Yes	18	1	4	1	3	13000	557	7.85	69.1	663	8.3	73	-4.08	-2.28	-0.18	-3.67	-2.39	-0.61
0	Male	Stunted	Negative	No	22	5	2	1	3	13000	560	7.6	71	666	9.003	74.2	-4.28	-3.3	-1.6	-4.01	-2.34	-0.45
0	Female	Stunted	Negative	No	22	4	0	1	4	15000	524	7.222	68.5	632	8.188	72.6	-3.98	-2.82	-0.93	-3.55	-2.34	-0.66
0	Female	Stunted	Negative	No	27	5	6	2	6	12000	416	7.682	69	522	8.245	72	-2.63	-1.6	-0.39	-2.74	-1.65	-0.43
0	Male	Stunted	Negative	No	25	1	0	1	3	15000	426	8	71.8	531	8.534	75.4	-2.52	-2.11	-1.21	-2.36	-2.14	-1.43
10	Female	Stunted	Positive	Yes	24	5	4	1	4	10000	360	6.908	66	467	6.731	68.7	-3.04	-2.13	-0.62	-3.33	-3.08	-1.81
0	Male	Stunted	Negative	No	19	1	8	2	6	20000	459	8.688	73.2	566	9.204	76	-2.38	-1.56	-0.6	-2.51	-1.65	-0.64
0	Male	Stunted	Negative	No	31	5	0	1	4	12000	364	8.318	70.8	473	8.732	74	-2.06	-1.34	-0.41	-2.24	-1.6	-0.77
6	Female	Stunted	Negative	No	19	4	7	1	3	10000	407	6.572	68	512	6.872	70.8	-2.89	-2.89	-1.86	-3.06	-3.17	-2.2
0	Female	Stunted	Negative	No	19	1	8	1	3	15000	514	8.63	72.4	622	8.83	75.9	-2.52	-1.22	-0.02	-2.38	-1.63	-0.6
0	Female	At risk of stunting	Negative	No	26	5	5	1	5	10000	465	9.496	74	572	9.88	77	-1.39	-0.14	0.64	-1.53	-0.42	0.41
